# Supplementary material for: Development of a Photocrosslinkable Collagen–Bone Matrix Hydrogel for Bone Tissue Engineering
Source: Polymers (Basel). 2025 Mar 29;17(7):935. doi: 10.3390/polym17070935 (PMC11991309; doi:10.3390/polym17070935)
Supplement: Supplementary file 1 [file polymers-17-00935-s001.zip]

Archive with 1 entries (1 files):
- polymers-3540638-supplementary.pdf
